# Supplementary material for: Asynchrony induces polarization in attraction-based models of collective motion
Source: R Soc Open Sci. 2019 Apr 24;6(4):190381. doi: 10.1098/rsos.190381 (PMC6502356; doi:10.1098/rsos.190381)
Supplement: Animator for the local attraction model [file rsos190381supp2.m]

function M = Animator(L,N,Na,T,c,K)

    %Function to animate the 2D local attraction model with periodic 
    %boundary conditions with Na asynchronously updating particles and 
    %N-Na synchronous updating particles.

    rng('shuffle') %generate new random initial configuration

    % PARAMETERS

    % L =side length of square w periodic boundary conditions
    % N = Total number of particles
    % Na = number of particles using the Asynchronous heading/position update (so N-Na are using Synchronous update)
    % T = Simulation time
    % c= relative strength of attraction to the local center of mass
    % K = animation 
    R=4; %interaction radius
    delta=0.5; %displacement per timestep


    %INITIATE PARTICLE POSITIONS AND HEADINGS

    P=zeros(N,3); % N particle matrix
    for i=1:N %For each particle
        P(i,1)=rand*L; %Initiate x-coordinate.
        P(i,2)=rand*L; %Initiate y-coordinate.
        P(i,3)=rand*2*pi-pi; %Initiate heading [-pi,pi].
    end
    

    for k=1:T %Run simulation for T time steps

        %----Plotting------------------------------------------------
        if mod(k,K)==0
           plot(P(:,1),P(:,2),'k.','markersize',10);
           hold on
           for r=1:N
                plot([P(r,1),P(r,1)+cos(P(r,3))],[P(r,2),P(r,2)+sin(P(r,3))],'r-');
           end            
           hold off
           axis([0 L 0 L]);
           xlabel('X position')
           ylabel('Y position')
           axis manual
           U(k)=getframe; %makes a movie fram from the plot
        
    end
    %-------------------------------------------------------------


        % UPDATE THE Na ASYNCHRONOUSLY UPDATING PARTICLES

        for i=1:Na 

            %FIND THE NEIGHBORS AND CALCULATE THE LOCAL ATTRACTION VECTOR (CM)
            %for particle i using the nhS.m function.

            %nhS.m calculates (for particle i)
            %1. the direction from it to the local center of mass of its neighbors (CM)
            %2. the number of non-self neighbors (n)

            CMAL=nhS(i,P,R,L); 

            CM=CMAL(1,:); % Direction to the LCM
            n=CMAL(2,1); % Number of non-self neighbors

            %PARTICLE i's CURRENT HEADING (D)

            D=[cos(P(i,3)),sin(P(i,3))]; 


            %PARTICLE i's NEW HEADING (Dir) 

            if n==0 %If no neighbours no local interactions

                Dir=D; 

            else %if at least one neighbour local interactions occur

                Dir=c*CM+D;

            end

            NormDir=(1/(Dir(1,1)^2+Dir(1,2)^2)^0.5)*Dir; %Normalized new heading

            P(i,3)=atan2(NormDir(1,2),NormDir(1,1)); %New heading angle

            %Update position   
            P(i,1)=mod(P(i,1)+delta*NormDir(1,1),L); %New x-coordinate
            P(i,2)=mod(P(i,2)+delta*NormDir(1,2),L); %New y-coordinate

        end


       % UPDATE THE N-Na SYNCHRONOUSLY UPDATING PARTICLES

       PP=zeros(N,3); %Initiate temporary matrix to store updated positions and headings for Synchronously updating particles

       for i=Na+1:N % 

            %FIND THE NEIGHBORS AND CALCULATE THE LOCAL ATTRACTION VECTOR (CM)
            %for particle i using the nhS.m function.

            %nhS.m calculates (for particle i)
            %1. the direction from it to the local center of mass of its neighbors (CM)
            %2. the number of non-self neighbors (n)

            CMAL=nhS(i,P,R,L); 

            CM=CMAL(1,:); % Direction to the LCM
            n=CMAL(2,1); % Number of non-self neighbors


            %PARTICLE i's CURRENT HEADING (D)

            D=[cos(P(i,3)),sin(P(i,3))]; 


            %PARTICLE i's NEW HEADING (Dir)

            if n==0 %If no neighbours no local interactions

                Dir=D; 

            else %if at least one neighbour local interactions

                Dir=c*CM+D;

            end

            NormDir=(1/(Dir(1,1)^2+Dir(1,2)^2)^0.5)*Dir; %Normalized new heading

            PP(i,3)=atan2(NormDir(1,2),NormDir(1,1)); %Store new heading angle in temp matrix PP

            % Store new position in temp matrix PP
            PP(i,1)=mod(P(i,1)+delta*NormDir(1,1),L); %New x-coordinate
            PP(i,2)=mod(P(i,2)+delta*NormDir(1,2),L); %New y-coordinate

       end

       %UPDATE P MATRIX 

       P(Na+1:N,:)=PP(Na+1:N,:); %Insert all Synchronously updated positions/angles (in PP) into the particle matrix P. 


       %PERMUTE THE ROWS IN THE P MATRIX (To avoid particles being updated in a specific order in every time step)

       Q=P;
       dd=randperm(N); % d is a random permutation of the vector [1,2,3,..,N]
       for i=1:N % This loop randomly change the order of the rows, and hence the individual particles, in P.
          P(i,:)=Q(dd(i),:); 
       end

    end   
function CMAL=nhS(i,P,R,L)

%Neighborhood function that determines the neighbors of particle i taking into
%account the periodic boundary conditions (9 cases) and calculates 
%the direction from particle i to the local center of mass of the neighbors. 

N=size(P,1); %Number of potential neighbours
AG=zeros(N,3); %To store the coordinates and heading angles of the neighbors.

count=0; %Initiate neighbor counter

for j=1:N %For all particles
    if j~=i %not itself
        if (P(i,1)-P(j,1))^2+(P(i,2)-P(j,2))^2<R^2 %If non-self particle j within the interaction radius of particle i (over no boundary)
                count=count+1; %Increase neighbour count
                AG(count,:)=[P(j,1),P(j,2),P(j,3)]; %Store coordinates and heading angle of neighbor
        elseif (P(i,1)-(P(j,1)-L))^2+(P(i,2)-P(j,2))^2<R^2 
                count=count+1;
                AG(count,:)=[P(j,1)-L,P(j,2),P(j,3)];
        elseif (P(i,1)-(P(j,1)-L))^2+(P(i,2)-(P(j,2)-L))^2<R^2
                count=count+1;
                AG(count,:)=[P(j,1)-L,P(j,2)-L,P(j,3)];
        elseif (P(i,1)-P(j,1))^2+(P(i,2)-(P(j,2)-L))^2<R^2
                count=count+1;
                AG(count,:)=[P(j,1),P(j,2)-L,P(j,3)];
        elseif (P(i,1)-(P(j,1)+L))^2+(P(i,2)-P(j,2))^2<R^2
                count=count+1;
                AG(count,:)=[P(j,1)+L,P(j,2),P(j,3)];
        elseif (P(i,1)-(P(j,1)+L))^2+(P(i,2)-(P(j,2)+L))^2<R^2
                count=count+1;
                AG(count,:)=[P(j,1)+L,P(j,2)+L,P(j,3)];
        elseif (P(i,1)-P(j,1))^2+(P(i,2)-(P(j,2)+L))^2<R^2
                count=count+1;
                AG(count,:)=[P(j,1),P(j,2)+L,P(j,3)];
        elseif (P(i,1)-(P(j,1)-L))^2+(P(i,2)-(P(j,2)+L))^2<R^2
                count=count+1;
                AG(count,:)=[P(j,1)-L,P(j,2)+L,P(j,3)];
        elseif (P(i,1)-(P(j,1)+L))^2+(P(i,2)-(P(j,2)-L))^2<R^2
                count=count+1;
                AG(count,:)=[P(j,1)+L,P(j,2)-L,P(j,3)];
        else %particle j is not a neighbor
                AG=AG; 
        end
    end
end
 
AG=AG(1:count,:);

if size(AG,1)>0 %If have any neighbors
    
    CMx=mean(AG(:,1)); %x-coordinate of local center of mass
    CMy=mean(AG(:,2)); %y-coordinate of local center of mass
    
    CM=[CMx-P(i,1),CMy-P(i,2)]; %Direction toward the center of mass of the neighbors
    CM=(1/((CM(1,1)^2+CM(1,2)^2)^(1/2)))*CM; %Normalized direction toward the local center of mass
    
    CMAL=[CM;size(AG,1),0]; %Output

else %If no neighbours
    
    CMAL=[0,0;0,0]; %Output

end
